# Supplementary material for: Biomechanical analysis of vertebral wedge deformity in elderly women with quantitative CT-based finite element analysis
Source: BMC Musculoskelet Disord. 2022 Jun 14;23:575. doi: 10.1186/s12891-022-05518-z (PMC9195195; doi:10.1186/s12891-022-05518-z)
Supplement: Supplementary file 1 — Additional file 1. [file 12891_2022_5518_MOESM1_ESM.xlsx]

## Sheet: Sheet1
Item	ID	Sex	Age（Y）	BMI(Kg/m2)	Dbd (mm)	Dac (mm)	Dap (mm)	Dac-Dbd (mm)	（Dac-Dbd）/Dap	Angle(°)	BMD(mg/cm3)	Elastic modulus (MPa)	Displacement ( force direction perpendicular to the upper edge of L1)			Displacement ( force direction perpendicular to the lower edge of L1)			VS-U			VS-L
													0.59°	5.79°	11.15°	0.59°	5.79°	11.15°	0.59°	5.79°	11.15°	0.59°	5.79°	11.15°
1	161125084	Female	56	22.8	25.94	26.56	27.79	0.62	0.0223102	1.27807	106.04	142.756	0.1514	0.1817	0.1913	0.1504	0.2443	0.3071	4623.51	3852.5	3659.17	4654.26	2865.33	2279.39
2		Female	51	26.7	28.3	28.95	27	0.65	0.0240741	1.37908	164.92	284.32	0.07602	0.09124	0.09606	0.07553	0.1227	0.1542	9208.1	7672.07	7287.11	9267.84	5704.97	4539.56
3		Female	51	31.9	27.96	28.91	28.91	0.95	0.0328606	1.8821	118.24	169.19	0.1278	0.1533	0.1614	0.1269	0.2061	0.2591	5477.31	4566.21	4337.05	5516.15	3396.41	2701.66
4	10279378	Female	76	27.56	23.72	25.93	27.82	2.21	0.0794393	4.542	62.02	61.8316	0.3496	0.4195	0.4417	0.3473	0.5641	0.709	2002.29	1668.65	1584.79	2015.55	1240.91	987.306
5	495986	Female	56	30	26.81	27.77	28.18	0.96	0.0340667	1.95112	109.3	149.661	0.1444	0.1733	0.1825	0.1435	0.233	0.2929	4847.65	4039.24	3835.62	4878.05	3004.29	2389.89
6	10103692	Female	58	23.1	26.47	27.73	31.32	1.26	0.0402299	2.30376	53.6	49.2446	0.4389	0.5268	0.5546	0.4361	0.7083	0.8903	1594.9	1328.78	1262.17	1605.14	988.282	786.252
7		Female	52	23.4	26.81	28.01	28.79	1.2	0.0416811	2.38677	177.93	320.074	0.06753	0.08105	0.08533	0.06709	0.109	0.137	10365.8	8636.64	8203.45	10433.7	6422.02	5109.49
8	10266771	Female	55	18.73	25.69	26.71	24.41	1.02	0.0417862	2.39278	161.28	274.591	0.07871	0.09447	0.09947	0.07821	0.127	0.1597	8893.41	7409.76	7037.3	8950.26	5511.81	4383.22
9	10354920	Female	75	28.52	25.58	27.82	28.27	2.24	0.0792359	4.53042	34.18	24.4088	0.8855	1.063	1.119	0.8798	1.429	1.796	790.514	658.514	625.559	795.635	489.853	389.755
10	10240805	Female	67	30.02	25.33	25.61	27.02	0.28	0.0103627	0.593717	68.5	72.2002	0.2994	0.3593	0.3783	0.2974	0.4831	0.6072	2338.01	1948.23	1850.38	2353.73	1448.98	1152.83
11	160421210	Female	77	22.5	26.01	27.34	27.56	1.33	0.0482583	2.76286	95.84	121.92	0.1773	0.2128	0.224	0.1761	0.2861	0.3596	3948.11	3289.47	3125	3975.01	2446.7	1946.61
12	10129513	Female	54	26.6	26.9	28.23	30.93	1.33	0.0430003	2.46222	70.05	74.7649	0.2891	0.347	0.3653	0.2872	0.4665	0.5864	2421.31	2017.29	1916.23	2437.33	1500.54	1193.72
13	213307	Female	62	27.34	25.91	26.48	27.36	0.57	0.0208333	1.19349	123.84	181.855	0.1189	0.1426	0.1502	0.1181	0.1918	0.2411	5887.3	4908.84	4660.45	5927.18	3649.64	2903.36
14	10144131	Female	51	24.2	26.32	27.46	25.19	1.14	0.0452561	2.59121	114.96	161.925	0.1335	0.1602	0.1687	0.1326	0.2154	0.2708	5243.45	4369.54	4149.38	5279.03	3249.77	2584.93
15	10412823	Female	76	31.63	22.97	24.24	25.06	1.27	0.0506784	2.90117	81.56	94.7907	0.228	0.2737	0.2881	0.2266	0.3679	0.4625	3070.18	2557.54	2429.71	3089.14	1902.69	1513.51
16	161025113	Female	68	29.4	27.23	28.18	28.43	0.95	0.0334154	1.91385	43.93	36.1051	0.5987	0.7185	0.7565	0.5948	0.966	1.214	1169.2	974.252	925.314	1176.87	724.638	576.606
17	418273	Female	72	20.31	24.53	26.88	24.77	2.35	0.0948728	5.41959	59.13	57.396	0.3766	0.452	0.4759	0.3742	0.6077	0.7638	1858.74	1548.67	1470.9	1870.66	1151.88	916.47
18	10126031	Female	71	24.8	23.49	25	24.46	1.51	0.0617334	3.53258	45.54	38.1904	0.566	0.6793	0.7152	0.5623	0.9133	1.148	1236.75	1030.47	978.747	1244.89	766.451	609.756
19	10310667	Female	54	28.65	27.23	28.6	29.05	1.37	0.0471601	2.70007	116.36	165.012	0.131	0.1572	0.1655	0.1301	0.2114	0.2657	5343.51	4452.93	4229.61	5380.48	3311.26	2634.55
20	M00359035	Female	75	28.89	25.68	28.55	27.02	2.87	0.106218	6.06309	66.12	68.3251	0.3163	0.3797	0.3998	0.3143	0.5105	0.6417	2213.09	1843.56	1750.88	2227.17	1371.2	1090.85
21	482868	Female	61	30.1	23.36	24.55	29.66	1.19	0.0401214	2.29755	86.46	103.823	0.2082	0.2499	0.2631	0.2068	0.3359	0.4223	3362.15	2801.12	2660.59	3384.91	2083.95	1657.59
22	21052	Female	63	30.5	23.87	25.23	28.82	1.36	0.0471895	2.70175	91.43	113.282	0.1908	0.229	0.2411	0.1896	0.3079	0.387	3668.76	3056.77	2903.36	3691.98	2273.47	1808.79
23	10202202	Female	78	21.3	25.83	28.35	26.94	2.52	0.0935412	5.34397	68.48	72.1673	0.2995	0.3595	0.3785	0.2976	0.4833	0.6075	2337.23	1947.15	1849.41	2352.15	1448.38	1152.26
24		Female	55	28.4	24.76	26.04	26.74	1.28	0.0478684	2.74056	160.53	272.602	0.07929	0.09516	0.1002	0.07878	0.1279	0.1608	8828.35	7356.03	6986.03	8885.5	5473.03	4353.23
25	10370218	Female	71	19.53	25.23	26.89	26.08	1.66	0.0636503	3.64198	48.35	41.9295	0.5155	0.6187	0.6514	0.5122	0.8318	1.046	1357.9	1131.4	1074.61	1366.65	841.548	669.216
26	10389824	Female	56	32.27	25.55	27.12	31.27	1.57	0.0502079	2.87429	161.81	276	0.07831	0.09399	0.09896	0.07781	0.1264	0.1588	8938.83	7447.6	7073.57	8996.27	5537.97	4408.06
27	10327506	Female	71	24.65	22.26	23.93	26.05	1.67	0.0641075	3.66807	76.92	86.5132	0.2498	0.2999	0.3157	0.2482	0.4031	0.5068	2802.24	2334.11	2217.29	2820.31	1736.54	1381.22
28	10202041	Female	80	24.61	27.74	29.87	30.98	2.13	0.068754	3.93313	105.26	141.121	0.1532	0.1838	0.1935	0.1522	0.2471	0.3107	4569.19	3808.49	3617.57	4599.21	2832.86	2252.98
29	10360767	Female	54	23.44	25.1	26.29	23.47	1.19	0.050703	2.90258	116.58	165.499	0.1306	0.1567	0.165	0.1298	0.2107	0.2649	5359.88	4467.13	4242.42	5392.91	3322.26	2642.51
30	10350192	Female	68	32.81	25.97	27.34	28.5	1.37	0.0480702	2.7521	100.34	130.967	0.165	0.1981	0.2085	0.164	0.2663	0.3348	4242.42	3533.57	3357.31	4268.29	2628.61	2090.8
31	10268038	Female	76	20.34	24.49	26.43	27.35	1.94	0.0709324	4.05733	91.41	113.243	0.1909	0.2291	0.2412	0.1896	0.308	0.3871	3666.84	3055.43	2902.16	3691.98	2272.73	1808.32
32	10329177	Female	72	18.97	26.29	28.18	26.05	1.89	0.0725528	4.1497	55.05	51.3384	0.421	0.5053	0.532	0.4183	0.6794	0.854	1662.71	1385.32	1315.79	1673.44	1030.32	819.672
33	10361088	Female	68	18.37	25.6	27.16	30.35	1.56	0.0514003	2.94243	73.19	80.0582	0.27	0.324	0.3412	0.2682	0.4357	0.5476	2592.59	2160.49	2051.58	2609.99	1606.61	1278.31
34	10256806	Female	79	26.35	25.63	27.49	25.63	1.86	0.0725712	4.15075	86.92	104.686	0.2065	0.2478	0.2609	0.2051	0.3332	0.4188	3389.83	2824.86	2683.02	3412.97	2100.84	1671.44
35	10316004	Female	68	27.27	20.23	21.59	25.16	1.36	0.0540541	3.09406	107.77	146.406	0.1476	0.1772	0.1866	0.1467	0.2382	0.2995	4742.55	3950.34	3751.34	4771.64	2938.71	2337.23
36	420258	Female	69	23.44	26.7	28.43	29.8	1.73	0.0580537	3.3225	45.79	38.518	0.5612	0.6735	0.7091	0.5575	0.9055	1.138	1247.33	1039.35	987.167	1255.61	773.054	615.114
37	10241779	Female	55	24.39	24.02	25.37	26.02	1.35	0.0518832	2.97002	104.58	139.701	0.1547	0.1857	0.1955	0.1537	0.2497	0.3138	4524.89	3769.52	3580.56	4554.33	2803.36	2230.72
38	420257	Female	61	23.81	24.19	25.78	27.2	1.59	0.0584559	3.34547	106.64	144.018	0.1501	0.1801	0.1897	0.1491	0.2422	0.3044	4663.56	3886.73	3690.04	4694.84	2890.17	2299.61
39	414019	Female	58	20.31	24.49	25.93	27	1.44	0.0533333	3.05288	53.09	48.5156	0.4455	0.5347	0.563	0.4426	0.7189	0.9037	1571.27	1309.15	1243.34	1581.56	973.71	774.593
40	486040	Female	50	22.3	26.3	27.94	27.68	1.64	0.0592486	3.39073	182.86	334.015	0.06471	0.07767	0.08177	0.06429	0.1044	0.1313	10817.5	9012.49	8560.6	10888.2	6704.98	5331.3
41	161121133	Female	57	25.1	21.83	23.75	31.79	1.92	0.0603964	3.45626	36.5	27.042	0.7993	0.9593	1.01	0.7941	1.29	1.621	875.766	729.699	693.069	881.501	542.636	431.832
42		Female	53	25.4	25.76	27.68	31.51	1.92	0.060933	3.48689	84.46	100.101	0.2159	0.2592	0.2729	0.2145	0.3484	0.438	3242.24	2700.62	2565.04	3263.4	2009.18	1598.17
43		Female	66	23.88	27.13	28.97	30.81	1.84	0.0597209	3.41769	54.88	51.0913	0.4231	0.5077	0.5346	0.4203	0.6827	0.8581	1654.46	1378.77	1309.39	1665.48	1025.34	815.756
44	M00761445	Female	66	23.44	27.89	29.72	30.33	1.83	0.0603363	3.45283	63	63.3625	0.3411	0.4094	0.4311	0.3389	0.5504	0.6919	2052.18	1709.82	1623.75	2065.51	1271.8	1011.71
45	494702	Female	59	35.6	24.14	25.83	27.1	1.69	0.0623616	3.56844	99.08	128.41	0.1683	0.202	0.2127	0.1672	0.2716	0.3414	4159.24	3465.35	3291.02	4186.6	2577.32	2050.38
46		Female	53	22.3	26.05	27.77	27	1.72	0.0637037	3.64503	123.78	181.717	0.1189	0.1428	0.1503	0.1182	0.1919	0.2413	5887.3	4901.96	4657.35	5922.17	3647.73	2900.95
47	10261601	Female	55	27.34	23.42	25	24.07	1.58	0.0656419	3.75561	104.83	140.223	0.1541	0.185	0.1948	0.1531	0.2487	0.3127	4542.5	3783.78	3593.43	4572.18	2814.64	2238.57
48	160428182	Female	73	24.2	25.39	27.45	28.15	2.06	0.0731794	4.18541	80.64	93.1279	0.2321	0.2786	0.2933	0.2306	0.3745	0.4708	3015.94	2512.56	2386.63	3035.56	1869.16	1486.83
49	10145529	Female	55	21.4	27.62	29.5	28.13	1.88	0.0668326	3.82354	101.15	132.62	0.163	0.1956	0.2059	0.1619	0.263	0.3306	4294.48	3578.73	3399.71	4323.66	2661.6	2117.36
50	10126280	Female	58	24.6	26.35	28.43	30.62	2.08	0.0679295	3.8861	51.74	46.6048	0.4638	0.5566	0.5861	0.4608	0.7484	0.9407	1509.27	1257.64	1194.34	1519.1	935.329	744.127
51		Female	62	24.02	24.78	26.53	27.35	1.75	0.0639854	3.6611	92.05	114.482	0.1888	0.2266	0.2386	0.1876	0.3047	0.383	3707.63	3089.14	2933.78	3731.34	2297.34	1827.68
52	10376250	Female	51	23.88	24.08	26.01	27.45	1.93	0.0703097	4.02183	94.69	119.645	0.1807	0.2168	0.2283	0.1795	0.2915	0.3664	3873.82	3228.78	3066.14	3899.72	2401.37	1910.48
53	10357439	Female	63	29.21	27.18	29.04	28.48	1.86	0.065309	3.73662	92.96	116.253	0.1859	0.2231	0.2349	0.1847	0.3	0.3771	3765.47	3137.61	2979.99	3789.93	2333.33	1856.27
54	15285	Female	64	22.72	23.75	25.68	28.73	1.93	0.0671772	3.84319	73.83	81.153	0.2663	0.3197	0.3366	0.2646	0.4298	0.5402	2628.61	2189.55	2079.62	2645.5	1628.66	1295.82
55	10323572	Female	77	18.26	25.6	27.61	26.4	2.01	0.0761364	4.35389	61.35	60.7928	0.3555	0.4267	0.4493	0.3532	0.5737	0.7212	1969.06	1640.5	1557.98	1981.88	1220.15	970.605
56	10179313	Female	59	33.33	25.38	27.3	27.3	1.92	0.0703297	4.02297	69.73	74.2328	0.2912	0.3495	0.3679	0.2893	0.4698	0.5906	2403.85	2002.86	1902.69	2419.63	1490	1185.24
57	10378077	Female	63	27.34	23.21	25.11	28.07	1.9	0.0676879	3.87233	93	116.331	0.1858	0.223	0.2348	0.1846	0.2998	0.3769	3767.49	3139.01	2981.26	3791.98	2334.89	1857.26
58	493282	Female	72	30	25.79	28.01	28.9	2.22	0.0768166	4.39264	47.19	40.3708	0.5354	0.6426	0.6766	0.5319	0.8639	1.086	1307.43	1089.32	1034.58	1316.04	810.279	644.567
59	331082	Female	71	24.22	24.41	26.56	27.79	2.15	0.077366	4.42393	50.38	44.7079	0.4835	0.5802	0.6109	0.4803	0.7801	0.9806	1447.78	1206.48	1145.85	1457.42	897.321	713.849
60	529450	Female	79	24.7	23.02	25.09	26.61	2.07	0.0777903	4.4481	49.29	43.2081	0.5002	0.6004	0.6321	0.497	0.8072	1.015	1399.44	1165.89	1107.42	1408.45	867.195	689.655
61		Female	72	22.72	23.21	25.38	27.56	2.17	0.0787373	4.50203	61.04	60.3142	0.3584	0.4301	0.4528	0.356	0.5783	0.7269	1953.12	1627.53	1545.94	1966.29	1210.44	962.994
62	10243095	Female	74	26.99	23.29	25.34	25.49	2.05	0.0804237	4.59804	85.22	101.509	0.2129	0.2556	0.2691	0.2116	0.3436	0.4319	3287.93	2738.65	2601.26	3308.13	2037.25	1620.75
63		Female	61	22.27	23.16	25.11	28.35	1.95	0.0687831	3.93478	53.08	48.5013	0.4456	0.5349	0.5631	0.4428	0.7191	0.9039	1570.92	1308.66	1243.12	1580.85	973.439	774.422
64	10367223	Female	74	24.01	25.54	27.84	27.84	2.3	0.0826149	4.72276	89.61	109.784	0.1969	0.2363	0.2488	0.1956	0.3177	0.3993	3555.1	2962.34	2813.5	3578.73	2203.34	1753.07
65		Female	51	21.1	27.22	29.25	28.7	2.03	0.0707317	4.04589	131.23	199.064	0.1086	0.1303	0.1372	0.1079	0.1752	0.2202	6445.67	5372.22	5102.04	6487.49	3995.43	3178.93
66	10409396	Female	71	19.63	22.48	24.89	28.89	2.41	0.0834199	4.76857	57.7	55.2453	0.3912	0.4696	0.4944	0.3887	0.6313	0.7936	1789.37	1490.63	1415.86	1800.87	1108.82	882.056
67	10367544	Female	73	20.7	23.68	26	26.66	2.32	0.0870218	4.97345	61.63	61.2261	0.353	0.4237	0.4461	0.3507	0.5697	0.7161	1983	1652.11	1569.15	1996.01	1228.72	977.517
68	10389733	Female	53	26.44	25.85	27.77	26.81	1.92	0.0716151	4.09625	109.19	149.426	0.1446	0.1736	0.1828	0.1437	0.2334	0.2934	4840.94	4032.26	3829.32	4871.26	2999.14	2385.82
69	160505111	Female	55	23.4	24.96	26.94	26.94	1.98	0.0734967	4.20349	120.37	173.968	0.1242	0.1491	0.157	0.1234	0.2005	0.252	5636.07	4694.84	4458.6	5672.61	3491.27	2777.78
70	161211020	Female	64	22.8	26.65	28.58	27.61	1.93	0.0699022	3.9986	101.08	132.477	0.1632	0.1958	0.2062	0.1621	0.2633	0.3309	4289.22	3575.08	3394.76	4318.32	2658.56	2115.44
71		Female	64	29.14	24.53	26.52	28.22	1.99	0.0705174	4.03367	94.21	118.7	0.1821	0.2185	0.2301	0.1809	0.2938	0.3693	3844.04	3203.66	3042.16	3869.54	2382.57	1895.48
72		Female	51	31.3	27.61	29.69	27.61	2.08	0.075335	4.30824	112.76	157.117	0.1376	0.1651	0.1738	0.1367	0.222	0.279	5087.21	4239.85	4027.62	5120.7	3153.15	2508.96
73	487377	Female	58	26.8	25.23	27.29	27.29	2.06	0.0754855	4.31682	100.24	130.763	0.1653	0.1984	0.2089	0.1642	0.2667	0.3353	4234.72	3528.23	3350.89	4263.09	2624.67	2087.68
74	160705159	Female	50	22.1	24.61	26.57	25.13	1.96	0.0779944	4.45972	173.83	308.642	0.07003	0.08405	0.08849	0.06958	0.113	0.142	9995.72	8328.38	7910.5	10060.4	6194.69	4929.58
75	10364293	Female	65	25.39	26.52	28.46	27.49	1.94	0.0705711	4.03673	130.1	196.396	0.1101	0.1321	0.1391	0.1093	0.1776	0.2232	6357.86	5299.02	5032.35	6404.39	3941.44	3136.2
76	161128269	Female	60	33.2	25.35	27.23	26.29	1.88	0.0715101	4.09026	83.93	99.1224	0.2181	0.2617	0.2755	0.2166	0.3519	0.4423	3209.54	2674.82	2540.83	3231.76	1989.2	1582.64
77	10132910	Female	63	23.9	25.65	27.64	27.64	1.99	0.0719971	4.11802	70.81	76.0342	0.2843	0.3412	0.3592	0.2824	0.4587	0.5766	2462.19	2051.58	1948.78	2478.75	1526.05	1214.01
78	10315866	Female	63	23.05	25.91	27.71	24.96	1.8	0.0721154	4.12477	114.41	160.718	0.1345	0.1614	0.1699	0.1336	0.217	0.2728	5204.46	4337.05	4120.07	5239.52	3225.81	2565.98
79	539859	Female	62	26.35	25.68	27.61	26.65	1.93	0.0724203	4.14214	101.53	133.398	0.162	0.1945	0.2047	0.161	0.2615	0.3287	4320.99	3598.97	3419.64	4347.83	2676.86	2129.6
80	10237415	Female	62	21.45	25.68	27.82	29.26	2.14	0.0731374	4.18302	37.84	28.6065	0.7556	0.9068	0.9548	0.7507	1.219	1.533	926.416	771.945	733.138	932.463	574.241	456.621
81	10364623	Female	69	28.3	23.88	25.75	25.32	1.87	0.0738547	4.22389	114.87	161.727	0.1336	0.1604	0.1689	0.1328	0.2157	0.2711	5239.52	4364.09	4144.46	5271.08	3245.25	2582.07
82	10207512	Female	71	28.34	25.28	27.93	30.35	2.65	0.0873147	4.99011	117.03	166.496	0.1298	0.1558	0.164	0.129	0.2095	0.2633	5392.91	4492.94	4268.29	5426.36	3341.29	2658.56
83	10370710	Female	72	24.97	23.84	26.01	24.53	2.17	0.0884631	5.0554	84.5	100.175	0.2158	0.259	0.2727	0.2144	0.3482	0.4376	3243.74	2702.7	2566.92	3264.93	2010.34	1599.63
84		Female	77	27.89	22.94	25.44	27.27	2.5	0.0916758	5.238	78.81	89.8521	0.2406	0.2887	0.304	0.239	0.3882	0.4879	2909.39	2424.66	2302.63	2928.87	1803.19	1434.72
85		Female	52	21.36	24.33	26.26	24.65	1.93	0.0782961	4.47691	147.5	238.878	0.09048	0.1086	0.1143	0.0899	0.146	0.1835	7736.52	6445.67	6124.23	7786.43	4794.52	3814.71
86	487239	Female	62	30.5	24.4	26.47	27.98	2.07	0.0739814	4.23111	125.55	185.787	0.1163	0.1396	0.147	0.1156	0.1877	0.236	6018.92	5014.33	4761.9	6055.36	3729.36	2966.1
87	10258519	Female	65	23.88	25.48	27.41	26.06	1.93	0.0740599	4.23558	106.71	144.165	0.1499	0.1799	0.1895	0.149	0.2419	0.3041	4669.78	3891.05	3693.93	4697.99	2893.76	2301.87
88	331035	Female	74	20.96	28.43	31.03	28.18	2.6	0.092264	5.27141	82.34	96.2086	0.2247	0.2696	0.2839	0.2232	0.3625	0.4557	3115.26	2596.44	2465.66	3136.2	1931.03	1536.1
89	10369175	Female	51	26.95	25.07	27.13	25.82	2.06	0.0797831	4.56157	192.48	361.828	0.05974	0.0717	0.07549	0.05935	0.09639	0.1212	11717.4	9762.9	9272.75	11794.4	7262.16	5775.58
90	10329469	Female	72	21.3	27.18	29.8	28.05	2.62	0.0934046	5.33621	89.05	108.715	0.1988	0.2386	0.2512	0.1975	0.3208	0.4033	3521.13	2933.78	2786.62	3544.3	2182.04	1735.68
91	544699	Female	68	30.43	26.48	28.79	30.09	2.31	0.0767697	4.38997	53.46	49.044	0.4407	0.5289	0.5569	0.4379	0.7112	0.8939	1588.38	1323.5	1256.96	1598.54	984.252	783.085
92		Female	60	28	25.43	27.53	26.83	2.1	0.0782706	4.47545	95.32	120.889	0.1788	0.2146	0.2259	0.1776	0.2885	0.3627	3914.99	3261.88	3098.72	3941.44	2426.34	1929.97
93	10389829	Female	60	22.58	27.02	29.33	29.49	2.31	0.0783316	4.47893	91.76	113.92	0.1897	0.2277	0.2398	0.1885	0.3062	0.3848	3690.04	3074.22	2919.1	3713.53	2286.09	1819.13
94	M03574373	Female	63	24.22	26.05	28.24	27.83	2.19	0.0786921	4.49945	63.21	63.6923	0.3394	0.4073	0.4288	0.3372	0.5476	0.6883	2062.46	1718.63	1632.46	2075.92	1278.31	1017
95	478311	Female	73	24	24.28	26.67	25.58	2.39	0.0934324	5.33778	54.54	50.5984	0.4272	0.5127	0.5398	0.4244	0.6893	0.8665	1638.58	1365.32	1296.78	1649.39	1015.52	807.848
96	160918116	Female	68	22.9	24.68	27.13	31.12	2.45	0.0787275	4.50147	86.4	103.71	0.2084	0.2501	0.2634	0.2071	0.3363	0.4227	3358.93	2798.88	2657.56	3380.01	2081.47	1656.02
97		Female	60	24.52	25.88	28.01	26.64	2.13	0.079955	4.57136	132.05	201.008	0.1075	0.1291	0.1359	0.1068	0.1735	0.2181	6511.63	5422.15	5150.85	6554.31	4034.58	3209.54
98	10370409	Female	64	27.69	23.92	26.6	33.45	2.68	0.0801196	4.58073	55.89	52.5657	0.4112	0.4935	0.5196	0.4085	0.6635	0.834	1702.33	1418.44	1347.19	1713.59	1055.01	839.329
99	489141	Female	61	22.2	26.94	29.16	26.94	2.22	0.0824053	4.71083	112.85	157.313	0.1374	0.1649	0.1736	0.1365	0.2217	0.2787	5094.61	4245	4032.26	5128.21	3157.42	2511.66
100	M01336102	Female	64	25.4	26.54	29.13	30.84	2.59	0.0839818	4.80054	63.08	63.4881	0.3404	0.4086	0.4302	0.3383	0.5494	0.6905	2056.4	1713.17	1627.15	2069.17	1274.12	1013.76
101	10219689	Female	79	22.89	24.3	26.99	28.21	2.69	0.0953563	5.44704	62.01	61.8161	0.3497	0.4197	0.4418	0.3474	0.5642	0.7092	2001.72	1667.86	1584.43	2014.97	1240.69	987.028
102	10347808	Female	78	22.72	25.55	28.38	29.44	2.83	0.0961277	5.49084	42.06	33.7363	0.6407	0.7689	0.8096	0.6366	1.034	1.3	1092.56	910.391	864.625	1099.59	676.983	538.462
103	10362547	Female	62	21.38	27.07	29.77	32.12	2.7	0.0840598	4.80497	85.5	102.03	0.2118	0.2543	0.2677	0.2105	0.3418	0.4297	3305	2752.65	2614.87	3325.42	2047.98	1629.04
104	10373601	Female	70	22.89	24.49	27.41	30.33	2.92	0.0962743	5.49916	38.79	29.7347	0.7269	0.8724	0.9186	0.7222	1.173	1.474	962.994	802.384	762.029	969.261	596.76	474.898
105	10199348	Female	80	18.61	24.06	26.66	26.66	2.6	0.0975244	5.57012	107.99	146.872	0.1472	0.1766	0.186	0.1462	0.2375	0.2985	4755.43	3963.76	3763.44	4787.96	2947.37	2345.06
106	331072	Female	55	21.64	22.98	25.1	25.85	2.12	0.0820116	4.68843	129.86	195.832	0.1104	0.1325	0.1395	0.1097	0.1781	0.2239	6340.58	5283.02	5017.92	6381.04	3930.38	3126.4
107	10382029	Female	60	30.47	23.21	25.77	29.93	2.56	0.0855329	4.88878	100.38	131.048	0.1649	0.198	0.2084	0.1639	0.2661	0.3345	4245	3535.35	3358.93	4270.9	2630.59	2092.68
108	10316581	Female	74	26.71	23.25	26.11	28.27	2.86	0.101167	5.77681	74.1	81.6164	0.2648	0.3178	0.3347	0.2631	0.4273	0.5372	2643.5	2202.64	2091.43	2660.59	1638.19	1303.05
109	10360698	Female	50	30.49	24.63	26.9	27.09	2.27	0.0837948	4.7899	145.18	233.043	0.09275	0.1113	0.1172	0.09215	0.1497	0.1881	7547.17	6289.31	5972.7	7596.31	4676.02	3721.42
110		Female	61	27.7	22.89	25.29	27.98	2.4	0.0857756	4.90258	85	101.101	0.2138	0.2566	0.2702	0.2124	0.345	0.4336	3274.09	2727.98	2590.67	3295.67	2028.99	1614.39
111	10240979	Female	58	21.64	25.95	28.29	27.22	2.34	0.0859662	4.91342	193.34	364.354	0.05932	0.0712	0.07496	0.05894	0.09572	0.1203	11800.4	9831.46	9338.31	11876.5	7313	5818.79
112	M00843194	Female	64	25.8	24.55	27.15	29.9	2.6	0.0869565	4.96974	45.67	38.3606	0.5635	0.6762	0.712	0.5598	0.9092	1.143	1242.24	1035.2	983.146	1250.45	769.908	612.423
113	10378360	Female	64	19.57	23.52	25.92	27.16	2.4	0.0883652	5.04984	86.87	104.592	0.2067	0.248	0.2611	0.2053	0.3335	0.4192	3386.55	2822.58	2680.97	3409.64	2098.95	1669.85
114	M03378248	Female	72	28.04	22.78	25.47	26.42	2.69	0.101817	5.81364	86.19	103.317	0.2092	0.2511	0.2644	0.2079	0.3376	0.4243	3346.08	2787.73	2647.5	3367	2073.46	1649.78
115	10358747	Female	71	21.83	26.77	29.81	29.72	3.04	0.102288	5.84036	63.44	64.0542	0.3374	0.405	0.4264	0.3353	0.5445	0.6844	2074.69	1728.4	1641.65	2087.68	1285.58	1022.79
116	10354895	Female	66	19.65	25.26	27.32	23.21	2.06	0.0887548	5.07199	96.76	123.75	0.1747	0.2096	0.2207	0.1735	0.2818	0.3543	4006.87	3339.69	3171.73	4034.58	2484.03	1975.73
117		Female	57	24.97	23.4	25.77	27.42	2.37	0.0864333	4.93998	98.61	127.461	0.1696	0.2035	0.2143	0.1685	0.2736	0.344	4127.36	3439.8	3266.45	4154.3	2558.48	2034.88
118	M01818312	Female	53	24.69	25.26	27.5	25.41	2.24	0.0881543	5.03784	131.95	200.77	0.1077	0.1292	0.136	0.107	0.1737	0.2184	6499.54	5417.96	5147.06	6542.06	4029.94	3205.13
119	478785	Female	78	27.6	23.13	25.77	25.77	2.64	0.102445	5.84924	100.68	131.66	0.1642	0.197	0.2075	0.1631	0.2649	0.333	4263.09	3553.3	3373.49	4291.85	2642.51	2102.1
120	491252	Female	75	22	24.57	27.57	28.92	3	0.103734	5.92236	78.45	89.2126	0.2423	0.2908	0.3062	0.2407	0.3909	0.4914	2888.98	2407.15	2286.09	2908.18	1790.74	1424.5
121	10125472	Female	59	26.8	25.19	27.49	25.92	2.3	0.0887346	5.07084	121.21	175.866	0.1229	0.1475	0.1553	0.1221	0.1983	0.2493	5695.69	4745.76	4507.41	5733.01	3530.01	2807.86
122	10357589	Female	56	22.66	25.59	28	26.81	2.41	0.0898918	5.13662	103.66	137.789	0.1569	0.1883	0.1982	0.1343	0.2531	0.3182	4461.44	3717.47	3531.79	5212.21	2765.71	2199.87
123	161108197	Female	80	23.8	24.67	27.57	27.57	2.9	0.105187	6.00468	114.04	159.908	0.1352	0.1622	0.1708	0.1343	0.2181	0.2742	5177.51	4315.66	4098.36	5212.21	3209.54	2552.88
124	161118099	Female	68	25.8	22.86	25.27	26.98	2.41	0.0893254	5.10442	79.82	91.6548	0.2358	0.283	0.298	0.2343	0.3805	0.4783	2968.62	2473.5	2348.99	2987.62	1839.68	1463.52
125	M00509741	Female	72	21.6	23.91	26.72	26.71	2.81	0.105204	6.00566	62.4	62.4236	0.3463	0.4156	0.4375	0.344	0.5587	0.7023	2021.37	1684.31	1600	2034.88	1252.91	996.725
126	14257	Female	66	22.1	25.78	28.52	30.07	2.74	0.0911207	5.20645	91.13	112.702	0.1918	0.2302	0.2423	0.1905	0.3095	0.389	3649.64	3040.83	2888.98	3674.54	2261.71	1799.49
127	13283	Female	56	31.25	24.76	27.47	29.96	2.71	0.0904539	5.16856	83.17	97.7258	0.2212	0.2655	0.2795	0.2197	0.3569	0.4486	3164.56	2636.53	2504.47	3186.16	1961.33	1560.41
128	495191	Female	50	23.3	28.71	31.52	30.58	2.81	0.0918901	5.25017	192.16	360.89	0.05989	0.07188	0.07568	0.05951	0.09664	0.1215	11688.1	9738.45	9249.47	11762.7	7243.38	5761.32
129	10332749	Female	73	23.23	22.98	25.85	27	2.87	0.106296	6.06755	48.11	41.6053	0.5195	0.6235	0.6565	0.5162	0.8383	1.054	1347.45	1122.69	1066.26	1356.06	835.023	664.137
130	M01532157	Female	74	22.22	24.54	27.35	26.3	2.81	0.106844	6.09858	53.58	49.2159	0.4392	0.5271	0.555	0.4363	0.7087	0.8908	1593.81	1328.02	1261.26	1604.4	987.724	785.811
131		Female	58	26.7	23.58	25.8	24.13	2.22	0.0920017	5.25651	84.55	100.267	0.2156	0.2587	0.2724	0.2142	0.3478	0.4372	3246.75	2705.84	2569.75	3267.97	2012.65	1601.1
132	160511091	Female	80	30.5	23.66	27.3	33.97	3.64	0.107153	6.1161	70.68	75.8165	0.2851	0.3422	0.3603	0.2832	0.46	0.5783	2455.28	2045.59	1942.83	2471.75	1521.74	1210.44
133	M01863528	Female	53	28.04	26.25	28.71	26.37	2.46	0.0932878	5.32957	155.75	260.045	0.08312	0.09976	0.105	0.08258	0.1341	0.1686	8421.56	7016.84	6666.67	8476.63	5219.99	4151.84
134	478639	Female	72	25.4	26.47	29.24	25.65	2.77	0.107992	6.16361	101.15	132.62	0.163	0.1956	0.2059	0.1619	0.263	0.3306	4294.48	3578.73	3399.71	4323.66	2661.6	2117.36
135	161026005	Female	71	23.5	26.29	29.37	28.46	3.08	0.108222	6.17663	128.53	192.712	0.1122	0.1346	0.1417	0.1114	0.181	0.2275	6238.86	5200.59	4940.01	6283.66	3867.4	3076.92
136	10365828	Female	78	27.06	23.86	26.53	24.21	2.67	0.110285	6.29343	136.01	210.49	0.1027	0.1232	0.1298	0.102	0.1657	0.2083	6815.97	5681.82	5392.91	6862.75	4224.5	3360.54
137		Female	80	36.98	26.71	29.78	27.2	3.07	0.112868	6.43959	120.18	173.54	0.1246	0.1495	0.1574	0.1237	0.201	0.2526	5617.98	4682.27	4447.27	5658.85	3482.59	2771.18
138	10130008	Female	78	26.7	24.9	28	27.06	3.1	0.11456	6.53533	46.4	39.3214	0.5497	0.6597	0.6946	0.5461	0.887	1.115	1273.42	1061.09	1007.77	1281.82	789.177	627.803
139	10379311	Female	75	30.82	21.7	24.94	27.36	3.24	0.118421	6.75357	47.65	40.9864	0.5274	0.6329	0.6664	0.524	0.851	1.07	1327.27	1106.02	1050.42	1335.88	822.562	654.206
140	10126705	Female	59	21.8	24.64	27.42	29.53	2.78	0.0941416	5.37806	148.86	242.323	0.0892	0.1071	0.1127	0.08862	0.1439	0.1809	7847.53	6535.95	6211.18	7898.89	4864.49	3869.54
141	228006	Female	67	25.39	24.15	27	31.03	2.85	0.0918466	5.2477	62.26	62.2053	0.3475	0.417	0.4391	0.3452	0.5607	0.7048	2014.39	1678.66	1594.17	2027.81	1248.44	993.19
142	10376590	Female	63	24.17	26.14	28.87	29.62	2.73	0.0921675	5.26593	95.81	121.86	0.1774	0.2129	0.2241	0.1762	0.2862	0.3598	3945.89	3287.93	3123.61	3972.76	2445.84	1945.53
143	10328716	Female	56	29.09	24.84	27.3	25.82	2.46	0.095275	5.44243	118.8	170.441	0.1268	0.1522	0.1602	0.126	0.2046	0.2572	5520.5	4599.21	4369.54	5555.56	3421.31	2721.62
144		Female	60	23.24	24.52	27.42	30.45	2.9	0.0952381	5.44033	35.86	26.3059	0.8217	0.9861	1.038	0.8164	1.326	1.667	851.892	709.867	674.374	857.423	527.903	419.916
145	10243553	Female	54	27.68	25.32	27.96	27.43	2.64	0.096245	5.4975	99.78	129.828	0.1665	0.1998	0.2104	0.1654	0.2686	0.3377	4204.2	3503.5	3327	4232.16	2606.11	2072.85
146		Female	59	31.22	25.47	28.26	28.76	2.79	0.0970097	5.54091	104.4	139.327	0.1551	0.1862	0.196	0.1541	0.2503	0.3147	4513.22	3759.4	3571.43	4542.5	2796.64	2224.34
147	10114	Female	61	23.31	25.55	28.46	30.41	2.91	0.0956922	5.46612	142.79	227.086	0.09518	0.1142	0.1203	0.09457	0.1536	0.1931	7354.49	6129.6	5818.79	7401.92	4557.29	3625.06
148		Female	67	25.39	25.88	28.65	28.65	2.77	0.0966841	5.52243	85.81	102.608	0.2107	0.2528	0.2662	0.2093	0.3399	0.4273	3322.26	2768.99	2629.6	3344.48	2059.43	1638.19
149	10213221	Female	58	23.88	25.07	27.76	27.36	2.69	0.0983187	5.6152	127.5	190.308	0.1136	0.1363	0.1435	0.1128	0.1833	0.2304	6161.97	5135.73	4878.05	6205.67	3818.88	3038.19
150	10134938	Female	63	23.88	26.47	29.12	27.16	2.65	0.09757	5.57271	99.59	129.443	0.167	0.2004	0.211	0.1659	0.2694	0.3387	4191.62	3493.01	3317.54	4219.41	2598.37	2066.73
151	M00985816	Female	53	25.39	22.72	25.36	26.81	2.64	0.0984707	5.62383	121.98	177.612	0.1217	0.1461	0.1538	0.1209	0.1964	0.2468	5751.85	4791.24	4551.37	5789.91	3564.15	2836.3
152	486634	Female	63	21.9	26.24	28.9	27.15	2.66	0.0979742	5.59565	81.57	94.8088	0.228	0.2736	0.2881	0.2265	36.79	0.4624	3070.18	2558.48	2429.71	3090.51	19.0269	1513.84
153	M00575593	Female	56	29.3	24.15	26.81	27	2.66	0.0985185	5.62654	108.4	147.743	0.1463	0.1756	0.1849	0.1454	0.2361	0.2967	4784.69	3986.33	3785.83	4814.31	2964.85	2359.29
154	493128	Female	69	33.7	25.23	27.85	26.61	2.62	0.0984592	5.62317	71.55	77.2773	0.2797	0.3357	0.3534	0.2779	0.4513	0.5673	2502.68	2085.2	1980.76	2518.89	1551.07	1233.92
155		Female	54	24.67	24.62	27.24	26.54	2.62	0.0987189	5.63791	94.04	118.367	0.1826	0.2192	0.2307	0.1814	0.2947	0.3704	3833.52	3193.43	3034.24	3858.88	2375.3	1889.85
156		Female	75	24.8	25.23	28.41	26.74	3.18	0.118923	6.78193	71.09	76.5037	0.2825	0.3391	0.357	0.2807	0.4559	0.5731	2477.88	2064.29	1960.78	2493.77	1535.42	1221.43
157	487540	Female	78	24.8	24.58	28.46	32.46	3.88	0.119532	6.81632	59.24	57.5626	0.3755	0.4507	0.4745	0.3731	0.6059	0.7616	1864.18	1553.14	1475.24	1876.17	1155.31	919.118
158	10126012	Female	56	25.6	25.34	28.23	28.46	2.89	0.101546	5.79828	151.1	248.035	0.08714	0.1046	0.1101	0.08658	0.1406	0.1768	8033.05	6692.16	6357.86	8085.01	4978.66	3959.28
159	10361875	Female	65	31.25	25.85	28.73	27.77	2.88	0.103709	5.92092	116.97	166.363	0.1299	0.1559	0.1642	0.1291	0.2096	0.2635	5388.76	4490.06	4263.09	5422.15	3339.69	2656.55
160	10131982	Female	74	36.6	26.75	30.23	28.85	3.48	0.120624	6.87801	67.04	69.8139	0.3096	0.3716	0.3912	0.3076	0.4996	0.628	2260.98	1883.75	1789.37	2275.68	1401.12	1114.65
161	10125778	Female	61	36.6	24.85	27.73	27.73	2.88	0.103859	5.9294	94.04	118.367	0.1826	0.2192	0.2307	0.1814	0.2947	0.3704	3833.52	3193.43	3034.24	3858.88	2375.3	1889.85
162	150709094	Female	60	22.49	26.75	29.53	26.72	2.78	0.104042	5.93979	40.57	31.8905	0.6778	0.8134	0.8565	0.6734	1.094	1.375	1032.75	860.585	817.28	1039.5	639.854	509.091
163	10375030	Female	63	26.57	24.49	27.35	27.41	2.86	0.104341	5.95677	156.44	261.845	0.08255	0.09907	0.1043	0.08201	0.1332	0.1674	8479.71	7065.71	6711.41	8535.54	5255.26	4181.6
164	10329113	Female	57	33.98	22.53	25.53	29.45	3	0.101868	5.81652	72.49	78.8669	0.2741	0.3289	0.3463	0.2723	0.4422	0.5559	2553.81	2128.31	2021.37	2570.69	1582.99	1259.22
165	302032	Female	65	27.06	23.13	26.51	31.48	3.38	0.10737	6.12836	51.97	46.9284	0.4606	0.5528	0.582	0.4576	0.7432	0.9342	1519.76	1266.28	1202.75	1529.72	941.873	749.304
166	10409600	Female	69	24.26	24.18	27.09	27.09	2.91	0.10742	6.13119	137.48	214.05	0.101	0.1212	0.1276	0.1003	0.1629	0.2048	6930.69	5775.58	5485.89	6979.06	4297.11	3417.97
167		Female	66	27.34	24.19	27.15	27.52	2.96	0.107558	6.13903	54.43	50.4393	0.4285	0.5143	0.5415	0.4258	0.6915	0.8692	1633.61	1361.07	1292.71	1643.96	1012.29	805.338
168	10389241	Female	63	22.27	23.61	26.52	26.65	2.91	0.109193	6.23162	83.84	98.9567	0.2184	0.2621	0.276	0.217	0.3525	0.443	3205.13	2670.74	2536.23	3225.81	1985.82	1580.14
169	10362532	Female	61	17.72	25.02	28.11	28.11	3.09	0.109925	6.27307	38.89	29.8544	0.724	0.8689	0.9149	0.7193	1.168	1.469	966.851	805.616	765.111	973.168	599.315	476.515
170	10203508	Female	75	19.57	24.77	28.42	28.79	3.65	0.12678	7.22542	26.61	16.517	1.309	1.571	1.654	1.3	2.112	2.654	534.759	445.576	423.216	538.462	331.439	263.753
171	10131770	Female	80	25.6	24.45	27.99	27.89	3.54	0.126927	7.23371	74.18	81.7539	0.2644	0.3173	0.3341	0.2627	0.4266	0.5363	2647.5	2206.11	2095.18	2664.64	1640.88	1305.24
172	161111043	Female	59	25	23.77	26.86	30.28	3.09	0.102048	5.82672	74.73	82.7015	0.2614	0.3137	0.3303	0.2597	0.4217	0.5301	2677.89	2231.43	2119.29	2695.42	1659.95	1320.51
173	M00750772	Female	70	22.6	22.23	25.79	28.01	3.56	0.127097	7.24331	49.08	42.9212	0.5036	0.6044	0.6364	0.5003	0.8126	1.021	1389.99	1158.17	1099.94	1399.16	861.432	685.602
174	150715120	Female	51	19.28	24.55	27.29	26.76	2.74	0.102392	5.84623	164.54	283.299	0.0763	0.09157	0.09641	0.0758	0.1231	0.1548	9174.31	7644.43	7260.66	9234.83	5686.43	4521.96
175	10373699	Female	50	27.59	21.78	24.28	24.36	2.5	0.102627	5.85959	187.78	348.14	0.06209	0.07451	0.07845	0.06168	0.1002	0.1259	11274	9394.71	8922.88	11348.9	6986.03	5559.97
176	10259622	Female	54	26.77	27.44	30.74	31.91	3.3	0.103416	5.9043	94.21	118.7	0.1821	0.2185	0.2301	0.1809	0.2938	0.3693	3844.04	3203.66	3042.16	3869.54	2382.57	1895.48
177	M03261475	Female	71	24.57	22.7	26.33	28.47	3.63	0.127503	7.26616	44.98	37.4603	0.577	0.6925	0.7291	0.5733	0.9311	1.17	1213.17	1010.83	960.088	1221	751.799	598.291
178	10235563	Female	54	25.1	24.42	27.2	26.83	2.78	0.103615	5.91561	105.15	140.891	0.1534	0.1841	0.1939	0.1524	0.2476	0.3112	4563.23	3802.28	3610.11	4593.18	2827.14	2249.36
179	10163392	Female	61	20.8	25.78	28.7	26.33	2.92	0.1109	6.32825	87.18	105.175	0.2055	0.2466	0.2597	0.2042	0.3316	0.4168	3406.33	2838.61	2695.42	3428.01	2110.98	1679.46
180		Female	79	22.64	24.84	28.16	25.82	3.32	0.128582	7.32703	120.48	174.216	0.1241	0.1489	0.1568	0.1233	0.2002	0.2517	5640.61	4701.14	4464.29	5677.21	3496.5	2781.09
181		Female	61	28.72	23.68	26.58	26	2.9	0.111538	6.36438	145.75	234.472	0.09218	0.1106	0.1165	0.09159	0.1487	0.187	7593.84	6329.11	6008.58	7642.76	4707.46	3743.32
182		Female	61	21.3	26.06	29.05	26.75	2.99	0.111776	6.3778	93.26	116.839	0.185	0.222	0.2338	0.1838	0.2985	0.3752	3783.78	3153.15	2994.01	3808.49	2345.06	1865.67
183	10349623	Female	52	23.92	25.68	28.58	27.61	2.9	0.105034	5.99604	132.45	201.959	0.107	0.1284	0.1352	0.1063	0.1727	0.2171	6542.06	5451.71	5177.51	6585.14	4053.27	3224.32
184		Female	52	23.23	25.2	28.12	27.72	2.92	0.105339	6.01331	138.82	217.313	0.09946	0.1194	0.1257	0.09882	0.1605	0.2017	7038.01	5862.65	5568.81	7083.59	4361.37	3470.5
185	10126119	Female	74	22.8	24.4	27.98	27.29	3.58	0.131184	7.47359	126.75	188.565	0.1146	0.1376	0.1448	0.1139	0.185	0.2325	6108.2	5087.21	4834.25	6145.74	3783.78	3010.75
186	23004	Female	55	25.91	24.4	27.45	28.81	3.05	0.105866	6.04317	99.02	128.289	0.1685	0.2022	0.2129	0.1674	0.2719	0.3417	4154.3	3461.92	3287.93	4181.6	2574.48	2048.58
187		Female	65	24.09	26.64	30.15	31.19	3.51	0.112536	6.42083	62.39	62.408	0.3463	0.4157	0.4377	0.3441	0.5589	0.7025	2021.37	1683.91	1599.27	2034.29	1252.46	996.441
188	M00577268	Female	51	24	25.4	28.33	27.35	2.93	0.10713	6.11476	152.4	251.372	0.08599	0.1032	0.1087	0.08543	0.1387	0.1744	8140.48	6782.95	6439.74	8193.84	5046.86	4013.76
189		Female	54	20.2	25.85	28.97	29.12	3.12	0.107143	6.1155	110.58	152.404	0.1418	0.1702	0.1792	0.1409	0.2288	0.2877	4936.53	4112.81	3906.25	4968.06	3059.44	2433.09
190	10150745	Female	66	26.3	26.47	29.93	30.74	3.46	0.112557	6.42201	95.34	120.929	0.1787	0.2145	0.2259	0.1776	0.2884	0.3625	3917.18	3263.4	3098.72	3941.44	2427.18	1931.03
191	10209487	Female	58	24.03	26.36	29.42	28.54	3.06	0.107218	6.11976	141.19	223.129	0.09687	0.1163	0.1224	0.09624	0.1563	0.1965	7226.18	6018.92	5718.95	7273.48	4478.57	3562.34
192	10155935	Female	63	27.3	25	28.03	26.71	3.03	0.113441	6.472	96.48	123.192	0.1755	0.2106	0.2217	0.1743	0.2831	0.3559	3988.6	3323.84	3157.42	4016.06	2472.62	1966.84
193	10375004	Female	62	21.88	26.86	29.98	27.19	3.12	0.114748	6.54595	115.56	163.245	0.1324	0.1589	0.1673	0.1315	0.2137	0.2686	5287.01	4405.29	4184.1	5323.19	3275.62	2606.11
194	10208917	Female	77	21.93	22.14	25.8	26.64	3.66	0.137387	7.82274	73.97	81.3932	0.2656	0.3187	0.3356	0.2638	0.4285	0.5386	2635.54	2196.42	2085.82	2653.53	1633.61	1299.67
195	10366139	Female	64	23.88	24.72	27.77	25.85	3.05	0.117988	6.72913	95.48	121.206	0.1783	0.214	0.2253	0.1772	0.2878	0.3617	3925.97	3271.03	3106.97	3950.34	2432.24	1935.31
196	10376384	Female	56	29.97	24.13	27.04	27.04	2.91	0.107618	6.14244	126.87	188.843	0.1145	0.1374	0.1446	0.1137	0.1847	0.2322	6113.54	5094.61	4840.94	6156.55	3789.93	3014.64
197	529996	Female	77	24.7	23.75	27.61	27.77	3.86	0.138999	7.91335	67.08	69.8789	0.3093	0.3712	0.3909	0.3073	0.4991	0.6274	2263.17	1885.78	1790.74	2277.9	1402.52	1115.72
198	306307	Female	58	19.23	27.49	30.58	28.5	3.09	0.108421	6.1879	62.54	62.6423	0.345	0.4141	0.436	0.3428	0.5568	0.6999	2028.99	1690.41	1605.5	2042.01	1257.18	1000.14
199	10368670	Female	69	31.25	24.89	28.56	30.87	3.67	0.118886	6.77982	122.7	179.25	0.1206	0.1447	0.1524	0.1198	0.1946	0.2446	5804.31	4837.6	4593.18	5843.07	3597.12	2861.82
200	161211051	Female	75	27.1	24.49	28.46	28.46	3.97	0.139494	7.94118	127.24	189.703	0.1139	0.1367	0.144	0.1132	0.1839	0.2311	6145.74	5120.7	4861.11	6183.75	3806.42	3028.99
201	10411168	Female	51	21.19	26.23	29.26	27.74	3.03	0.109229	6.23362	106.41	143.534	0.1506	0.1807	0.1903	0.1496	0.243	0.3054	4648.07	3873.82	3678.4	4679.14	2880.66	2292.08
202		Female	50	21.45	24.51	27.69	28.35	3.18	0.112169	6.40008	49.21	43.0987	0.5015	0.6019	0.6337	2.196	0.8093	1.017	1395.81	1162.98	1104.62	318.761	864.945	688.299
203	160225098	Female	58	30.5	23.66	26.77	27.35	3.11	0.113711	6.4873	113.46	158.641	0.1362	0.1635	0.1722	0.1354	0.2199	0.2764	5139.5	4281.35	4065.04	5169.87	3183.27	2532.56
204		Female	58	23.51	22.87	25.84	25.93	2.97	0.114539	6.53413	101.07	132.456	0.1632	0.1958	0.2062	0.1621	0.2633	0.331	4289.22	3575.08	3394.76	4318.32	2658.56	2114.8
205	530618	Female	50	20.1	27.27	30.94	32.02	3.67	0.114616	6.53847	207.48	406.765	0.05314	0.06377	0.06715	0.05279	0.08574	0.1078	13172.8	10976.9	10424.4	13260.1	8164.22	6493.51
206	12131	Female	58	27.34	26	28.96	25.75	2.96	0.114951	6.55745	89.86	110.262	0.196	0.2353	0.2477	0.1948	0.3163	0.3976	3571.43	2974.93	2826	3593.43	2213.09	1760.56
207		Female	55	21.1	24.57	28.01	29.85	3.44	0.115243	6.57393	75.94	84.7999	0.2549	0.3059	0.3221	0.2532	0.4113	0.517	2746.17	2288.33	2173.24	2764.61	1701.92	1353.97
208	160630041	Female	53	23.4	25.65	29.73	34.79	4.08	0.117275	6.68881	130.05	196.279	0.1101	0.1322	0.1392	0.1094	0.1777	0.2234	6357.86	5295.01	5028.74	6398.54	3939.22	3133.39
209		Female	68	32	23.53	26.76	26.92	3.23	0.119985	6.84193	96.81	123.85	0.1745	0.2095	0.2205	0.1734	0.2816	0.354	4011.46	3341.29	3174.6	4036.91	2485.8	1977.4
210	303068	Female	63	25.39	22.85	26.56	30.87	3.71	0.120181	6.85302	53.69	49.3736	0.4378	0.5254	0.5532	0.4349	0.7064	0.888	1598.9	1332.32	1265.37	1609.57	990.94	788.288
211	10377891	Female	63	24.84	25.02	28.71	30.58	3.69	0.120667	6.88045	172.19	304.112	0.07107	0.0853	0.08981	0.07061	0.1147	0.1442	9849.44	8206.33	7794.23	9913.61	6102.88	4854.37
212		Female	61	23.88	24.98	28.44	28.44	3.46	0.12166	6.9365	149.45	243.823	0.08865	0.1064	0.112	0.08808	0.143	0.1798	7896.22	6578.95	6250	7947.32	4895.1	3893.21
213	150803076	Female	60	22.89	25.58	29.16	29.35	3.58	0.121976	6.95436	79.58	91.2253	0.2369	0.2844	0.2994	0.2354	0.3823	0.4806	2954.83	2461.32	2338.01	2973.66	1831.02	1456.51
214	10238832	Female	66	23.44	22.33	26.39	32.9	4.06	0.123404	7.03498	58.37	56.2493	0.3843	0.4612	0.4856	0.3818	0.6201	0.7794	1821.49	1517.78	1441.52	1833.42	1128.85	898.127
215	10371564	Female	66	24.97	23.45	26.7	26.19	3.25	0.124093	7.07385	77.02	86.6887	0.2493	0.2992	0.3151	0.2477	0.4023	0.5057	2807.86	2339.57	2221.52	2826	1740	1384.22
216	M03092851	Female	63	22.89	23.39	26.77	27.03	3.38	0.125046	7.12763	95.72	121.682	0.1776	0.2132	0.2245	0.1765	0.2866	0.3603	3941.44	3283.3	3118.04	3966.01	2442.43	1942.83
217	10373606	Female	65	29.38	23.12	26.53	27.22	3.41	0.125276	7.14056	58.53	56.49	0.3826	0.4592	0.4835	0.3802	0.6174	0.7761	1829.59	1524.39	1447.78	1841.14	1133.79	901.946
218		Female	70	26.7	24.15	27.96	27.23	3.81	0.139919	7.96507	102.42	135.226	0.1598	0.1918	0.202	0.1588	0.2579	0.3242	4380.48	3649.64	3465.35	4408.06	2714.23	2159.16
219	10385860	Female	66	23.81	25.04	28.42	26.92	3.38	0.125557	7.15645	63.76	64.559	0.3348	0.4018	0.4231	0.3326	0.5402	0.6791	2090.8	1742.16	1654.46	2104.63	1295.82	1030.78
220	208198	Female	62	29.69	23.88	27.34	27.34	3.46	0.126554	7.2127	109.3	149.661	0.1444	0.1733	0.1825	0.1435	0.233	0.2929	4847.65	4039.24	3835.62	4878.05	3004.29	2389.89
221	10147109	Female	59	37.6	24.96	28.49	28.58	3.53	0.123513	7.04111	125.43	185.51	0.1165	0.1398	0.1472	0.1158	0.188	0.2363	6008.58	5007.15	4755.43	6044.91	3723.4	2962.34
222	417340	Female	64	25.08	24.95	28.79	30.28	3.84	0.126816	7.22746	23.06	13.2106	1.636	1.964	2.068	1.626	2.64	3.319	427.873	356.415	338.491	430.504	265.152	210.907
223	10390943	Female	59	33.2	21.21	24.36	25.5	3.15	0.123529	7.04204	119.15	171.225	0.1262	0.1515	0.1595	0.1254	0.2037	0.256	5546.75	4620.46	4388.71	5582.14	3436.43	2734.38
224	161124202	Female	55	27.8	24.27	27.6	26.81	3.33	0.124207	7.0803	109.66	150.431	0.1437	0.1724	0.1816	0.1428	0.2319	0.2914	4871.26	4060.32	3854.63	4901.96	3018.54	2402.2
225	161201086	Female	64	24	22.39	25.84	26.32	3.45	0.131079	7.4677	110.41	152.039	0.1422	0.1706	0.1796	0.1412	0.2294	0.2884	4922.64	4103.17	3897.55	4957.51	3051.44	2427.18
226	494902	Female	65	26.4	26.05	29.87	29.13	3.82	0.131136	7.47093	99.73	129.727	0.1666	0.2	0.2105	0.1655	0.2689	0.338	4201.68	3500	3325.42	4229.61	2603.2	2071.01
227	10324630	Female	60	20.81	24.37	27.78	25.93	3.41	0.131508	7.49186	158.6	267.506	0.0808	0.09697	0.1021	0.08028	0.1304	0.1639	8663.37	7218.73	6856.02	8719.48	5368.1	4270.9
228	M02809970	Female	63	30.84	23.99	27.42	26.04	3.43	0.13172	7.50383	106.05	142.777	0.1514	0.1817	0.1913	0.1504	0.2443	0.3071	4623.51	3852.5	3659.17	4654.26	2865.33	2279.39
229	10373564	Female	61	29.3	24.55	28.08	26.35	3.53	0.133966	7.63025	104.76	140.077	0.1543	0.1852	0.195	0.1533	0.249	0.313	4536.62	3779.7	3589.74	4566.21	2811.24	2236.42
230	161025234	Female	67	22.4	26.05	29.87	27.96	3.82	0.136624	7.7798	73.56	80.6905	0.2679	0.3215	0.3385	0.2661	0.4322	0.5433	2612.92	2177.29	2067.95	2630.59	1619.62	1288.42
231	301255	Female	58	20.81	24.7	28.43	29.65	3.73	0.125801	7.1702	70.63	75.7329	0.2854	0.3425	0.3606	0.2836	0.4605	0.5789	2452.7	2043.8	1941.21	2468.27	1520.09	1209.19
232	486722	Female	60	26.7	25.23	28.67	25.09	3.44	0.137106	7.80694	86.26	103.448	0.2089	0.2508	0.264	0.2076	0.3372	0.4238	3350.89	2791.07	2651.52	3371.87	2075.92	1651.72
233	161214096	Female	60	25.9	23.92	27.91	28.92	3.99	0.137967	7.85532	100.45	131.191	0.1648	0.1977	0.2082	0.1637	0.2659	0.3342	4247.57	3540.72	3362.15	4276.11	2632.57	2094.55
234	11155	Female	56	22.31	25.1	28.91	30.03	3.81	0.126873	7.23066	83.51	98.3497	0.2198	0.2638	0.2777	0.2184	0.3546	0.4458	3184.71	2653.53	2520.71	3205.13	1974.06	1570.21
235	10150822	Female	68	22	24.91	29.16	30.7	4.25	0.138436	7.88173	99.94	130.153	0.1661	0.1993	0.2099	0.165	0.268	0.3368	4214.33	3512.29	3334.92	4242.42	2611.94	2078.38
236	10363789	Female	66	26.72	24.14	27.94	27.37	3.8	0.138838	7.90431	66.94	69.6516	0.3103	0.3724	0.3921	0.3083	0.5007	0.6294	2255.88	1879.7	1785.26	2270.52	1398.04	1112.17
237	10312137	Female	73	22.86	23.71	27.76	28.71	4.05	0.141066	8.0295	106.24	143.176	0.151	0.1812	0.1908	0.15	0.2436	0.3062	4635.76	3863.13	3668.76	4666.67	2873.56	2286.09
238	10132684	Female	71	31.2	24.93	28.9	27.56	3.97	0.144049	8.19703	82.12	95.8079	0.2256	0.2708	0.2851	0.2241	0.364	0.4576	3102.84	2584.93	2455.28	3123.61	1923.08	1529.72
239	10201005	Female	71	19.53	23.21	27	26.29	3.79	0.144161	8.20332	80.32	92.5521	0.2335	0.2803	0.2951	0.232	0.3768	0.4737	2997.86	2497.32	2372.08	3017.24	1857.75	1477.73
240	10326838	Female	58	21.76	25.5	29.13	28.43	3.63	0.127682	7.27627	105.58	141.791	0.1524	0.183	0.1926	0.1515	0.246	0.3092	4593.18	3825.14	3634.48	4620.46	2845.53	2263.91
241	160718239	Female	71	24.1	22.34	26.61	28.67	4.27	0.148936	8.47114	128.53	192.712	0.1122	0.1346	0.1417	0.1114	0.181	0.2275	6238.86	5200.59	4940.01	6283.66	3867.4	3076.92
242	10369888	Female	57	25.24	23.99	27.32	25.89	3.33	0.128621	7.32921	137.39	213.831	0.1011	0.1213	0.1277	0.1004	0.1631	0.205	6923.84	5770.82	5481.6	6972.11	4291.85	3414.63
243	160314208	Female	62	24.4	22.92	27.45	31.73	4.53	0.142767	8.12505	75.11	83.3585	0.2593	0.3112	0.3277	0.2576	0.4184	0.5259	2699.58	2249.36	2136.1	2717.39	1673.04	1331.05
244		Female	69	24.65	23.76	27.8	27.84	4.04	0.145115	8.25684	85.2	101.472	0.213	0.2557	0.2692	0.2116	0.3437	0.4321	3286.38	2737.58	2600.3	3308.13	2036.66	1620
245		Female	65	27.41	24.49	27.87	23.27	3.38	0.145251	8.26449	86.51	103.917	0.208	0.2496	0.2628	0.2067	0.3356	0.4219	3365.38	2804.49	2663.62	3386.55	2085.82	1659.16
246	160310038	Female	59	18.8	24.85	28.26	26.16	3.41	0.130352	7.42673	132.59	202.292	0.1068	0.1282	0.135	0.1062	0.1724	0.2167	6554.31	5460.22	5185.19	6591.34	4060.32	3230.27
247	227280	Female	53	22.86	25.02	28.67	27.98	3.65	0.13045	7.43228	85.63	102.272	0.2113	0.2537	0.2671	0.21	0.341	0.4287	3312.83	2759.16	2620.74	3333.33	2052.79	1632.84
248	161012128	Female	59	24	25.02	28.43	24.7	3.41	0.138057	7.86038	103.49	137.437	0.1573	0.1888	0.1987	0.1563	0.2538	0.319	4450.1	3707.63	3522.9	4478.57	2758.08	2194.36
249	10357082	Female	74	25.39	23.75	27.77	26.81	4.02	0.149944	8.52763	54.65	50.7577	0.4258	0.5111	0.5381	0.4231	0.6871	0.8637	1643.96	1369.59	1300.87	1654.46	1018.77	810.467
250	10354164	Female	56	24.39	23.9	28.17	30.31	4.27	0.140878	8.01892	100.53	131.354	0.1646	0.1975	0.2079	0.1635	0.2655	0.3338	4252.73	3544.3	3367	4281.35	2636.53	2097.06
251		Female	60	27.34	24.62	28.39	25.15	3.77	0.149901	8.5252	183.42	335.612	0.0644	0.0773	0.08138	0.06399	0.1039	0.1306	10869.6	9055.63	8601.62	10939.2	6737.25	5359.88
252	492764	Female	77	22.9	23.18	27.29	26.61	4.11	0.154453	8.78014	71.4	77.0248	0.2806	0.3368	0.3546	0.2788	0.4528	0.5692	2494.65	2078.38	1974.06	2510.76	1545.94	1229.8
253		Female	66	25.39	24.61	28.15	23.59	3.54	0.150064	8.53433	135.24	208.634	0.1036	0.1243	0.1309	0.1029	0.1672	0.2101	6756.76	5631.54	5347.59	6802.72	4186.6	3331.75
254	161116090	Female	52	26	23.65	27.56	27.75	3.91	0.140901	8.02023	132.79	202.768	0.1066	0.1279	0.1347	0.1059	0.172	0.2162	6566.6	5473.03	5196.73	6610.01	4069.77	3237.74
255	160327032	Female	76	25.39	25.4	30.05	30.05	4.65	0.154742	8.7963	49.19	43.0714	0.5018	0.6023	0.6341	0.4986	0.8098	1.018	1394.98	1162.21	1103.93	1403.93	864.411	687.623
256		Female	61	22.48	21.66	25.5	24.25	3.84	0.158351	8.9981	100.51	131.313	0.1646	0.1976	0.208	0.1635	0.2656	0.3339	4252.73	3542.51	3365.38	4281.35	2635.54	2096.44
257	10378033	Female	60	25.22	25.6	29.9	27.15	4.3	0.158379	8.99972	115.44	162.981	0.1326	0.1592	0.1676	0.1318	0.214	0.269	5279.03	4396.98	4176.61	5311.08	3271.03	2602.23
258		Female	56	26.35	24.89	28.73	27	3.84	0.142222	8.09445	99.58	129.422	0.167	0.2004	0.211	0.1659	0.2695	0.3387	4191.62	3493.01	3317.54	4219.41	2597.4	2066.73
259	10218939	Female	75	23.71	25.82	30.09	27.4	4.27	0.155839	8.85769	107.09	144.967	0.1491	0.1789	0.1884	0.1481	0.2406	0.3024	4694.84	3912.8	3715.5	4726.54	2909.39	2314.81
260	10409675	Female	61	24.97	21.57	25.62	24.3	4.05	0.166667	9.46232	79.5	91.0823	0.2373	0.2848	0.2999	0.2358	0.3829	0.4813	2949.85	2457.87	2334.11	2968.62	1828.15	1454.39
261	160905165	Female	54	28.8	24.24	28.48	29.56	4.24	0.143437	8.16266	104	138.495	0.1561	0.1873	0.1972	0.1551	0.2518	0.3166	4484.3	3737.32	3549.7	4513.22	2779.98	2210.99
262	10355709	Female	78	26.67	24.3	28.54	26.57	4.24	0.159578	9.06673	88.89	108.411	0.1994	0.2393	0.2519	0.1981	0.3217	0.4044	3510.53	2925.2	2778.88	3533.57	2175.94	1730.96
263	160628146	Female	53	22.6	25.92	30.05	27.73	4.13	0.148936	8.47114	72.64	79.1217	0.2732	0.3279	0.3452	0.2714	0.4408	0.5541	2562.23	2134.8	2027.81	2579.22	1588.02	1263.31
264		Female	54	32.81	23.49	28.22	31.64	4.73	0.149494	8.50243	105.82	142.294	0.1519	0.1823	0.1919	0.1509	0.2451	0.3081	4608.29	3839.82	3647.73	4638.83	2855.98	2271.99
265	M02969417	Female	59	21.1	22.85	26.56	24.7	3.71	0.150202	8.54211	122.21	178.134	0.1213	0.1456	0.1533	0.1206	0.1958	0.2461	5770.82	4807.69	4566.21	5804.31	3575.08	2844.37
266	10413300	Female	76	25.39	21.55	26.32	28.94	4.77	0.164824	9.35956	30.22	20.1428	1.073	1.288	1.356	1.066	1.732	2.177	652.377	543.478	516.224	656.66	404.157	321.543
267	160308059	Female	77	25	24.27	28.54	25.78	4.27	0.165632	9.40465	62.96	63.2998	0.3415	0.4098	0.4315	0.3393	0.551	0.6926	2049.78	1708.15	1622.25	2063.07	1270.42	1010.68
268	10323448	Female	59	23.73	22.79	26.65	25.68	3.86	0.150312	8.54822	100.34	130.967	0.165	0.1981	0.2085	0.164	0.2663	0.3348	4242.42	3533.57	3357.31	4268.29	2628.61	2090.8
269	10357538	Female	62	26.17	23.01	27.67	27.68	4.66	0.168353	9.55628	95.93	122.098	0.177	0.2125	0.2237	0.1759	0.2857	0.3591	3954.8	3294.12	3129.19	3979.53	2450.12	1949.32
270	10365870	Female	68	25.39	22.31	27.2	28.85	4.89	0.169497	9.62006	36.53	27.0766	0.7983	0.9581	1.009	0.7931	1.288	1.619	876.863	730.613	693.756	882.613	543.478	432.366
271		Female	66	20.81	23.64	28.5	28.66	4.86	0.169574	9.62434	53.86	49.6177	0.4356	0.5228	0.5505	0.4328	0.7029	0.8836	1606.98	1338.94	1271.57	1617.38	995.874	792.214
272	10367473	Female	53	22.68	24.41	29	30.28	4.59	0.151585	8.61957	92.47	115.298	0.1875	0.225	0.2369	0.1863	0.3025	0.3802	3733.33	3111.11	2954.83	3757.38	2314.05	1841.14
273	10134838	Female	79	27.1	27.45	32.26	28.13	4.81	0.170992	9.70327	106.88	144.524	0.1496	0.1795	0.189	0.1486	0.2413	0.3034	4679.14	3899.72	3703.7	4710.63	2900.95	2307.19
274	10243996	Female	57	26.71	23.24	27.81	27.41	4.57	0.166727	9.46571	117.13	166.718	0.1296	0.1556	0.1638	0.1288	0.2092	0.263	5401.23	4498.71	4273.5	5434.78	3346.08	2661.6
275	10159515	Female	55	31.9	25.53	30.69	29.5	5.16	0.174915	9.92153	81.92	95.4442	0.2265	0.2718	0.2862	0.225	0.3654	0.4593	3090.51	2575.42	2445.84	3111.11	1915.71	1524.06
276	491663	Female	77	31.3	23.91	28.12	24.61	4.21	0.171069	9.70755	114.8	161.574	0.1338	0.1606	0.169	0.1329	0.2159	0.2713	5231.69	4358.66	4142.01	5267.12	3242.24	2580.17
277	10082604	Female	80	25	21.97	26.86	28.33	4.89	0.172609	9.79324	35.6	26.009	0.831	0.9974	1.05	0.8257	1.341	1.686	842.359	701.825	666.667	847.766	521.999	415.184
278	490423	Female	72	28.4	25.23	30.88	28.67	5.65	0.19707	11.1484	56.09	52.8594	0.4089	0.4908	0.5167	0.4063	0.6598	0.8294	1711.91	1426.24	1354.75	1722.86	1060.93	843.984
